# Supplementary material for: TRIM21 restricts influenza A virus replication by ubiquitination-dependent degradation of M1
Source: PLoS Pathog. 2023 Jun 21;19(6):e1011472. doi: 10.1371/journal.ppat.1011472 (PMC10325077; doi:10.1371/journal.ppat.1011472)
Supplement: S1 Data — (XLSX) [file ppat.1011472.s008.xlsx]

## Sheet: Fig 3A
Relative M1 level
	N-Myc PR8	Myc-21 PR8	N-Myc H3N2	Myc-21 H3N2	N-Myc H5N1	Myc-21 H5N1	N-Myc H7N9	Myc-21 H7N9	N-Myc H9N2	Myc-21 H9N2
	1	1.1	1	0.78	1	0.74	1	0.92	1	0.76
	1	1.06	1	0.62	1	0.58	1	0.96	1	0.61
	1	0.93	1	0.74	1	0.7	1	1.05	1	0.67
mean	1	1.03	1	0.7133	1	0.6733	1	0.9767	1	0.68
std deviation	0	0.08888	0	0.08327	0	0.08327	0	0.06658	0	0.0755
SEM	0	0.05132	0	0.04807	0	0.04807	0	0.03844	0	0.04359

## Sheet: Fig 4B
Relative M mRNA levels
	Vec. H9N2	TRIM21+/+ H9N2	Vec. PR8	TRIM21+/+ PR8
	1.03886	0.467771	0.953831	0.945025
	1.00076	0.537987	0.954294	0.986233
	0.962594	0.52773	1.1052	1.07577
mean	1.001	0.5112	1.004	1.002
std deviation	0.03813	0.03793	0.08726	0.06684
SEM	0.02202	0.0219	0.05038	0.03859

## Sheet: Fig 4C
Viral copies
	Vec. H9N2	TRIM21+/+ H9N2	Vec. PR8	TRIM21+/+ PR8
	63500000	47500000	61400000	60000000
	61500000	52400000	62100000	63400000
	62300000	47800000	57300000	57300000
mean	62433333	49233333	60266667	60233333
std deviation	1006645	2746513	2592939	3056687
SEM	581187	1585700	1497034	1764779

## Sheet: Fig 4D
Virus titers in supernatant TCID50/100μl (log10)
	Vec. H9N2	TRIM21+/+ H9N2	Vec. PR8	TRIM21+/+ PR8
	5.757	4.118	4.9	4.845
	5.5	3.8	5.2	5.289
	5.5	4.2	4.8	4.636
mean	5.586	4.039	4.967	4.923
std deviation	0.1484	0.2113	0.2082	0.3335
SEM	0.08567	0.122	0.1202	0.1925

## Sheet: Fige 4F
Relative M mRNA levels
	WT H9N2	TRIM21 KO H9N2	WT H9N2	TRIM21 KO H9N2
	1.07923	1.41494	1.05923	0.958565
	0.926588	1.44221	0.956588	1.02019
	1.00711	1.48435	0.998	0.9747
mean	1.004	1.447	1.005	0.9845
std deviation	0.07636	0.03497	0.05164	0.03196
SEM	0.04409	0.02019	0.02981	0.01845

## Sheet: Fig 4G
Viral copies
	WT H9N2	TRIM21 KO H9N2	WT H9N2	TRIM21 KO H9N2
	65600000	73200000	63200000	62800000
	61700000	71800000	64900000	65600000
	59200000	75900000	60300000	59400000
mean	62166667	73633333	62800000	62600000
std deviation	3225420	2084067	2325941	3104835
SEM	1862197	1203236	1342882	1792577

## Sheet: Fig 4H
Virus titers in supernatant TCID50/100μl (log10)
	WT H9N2	TRIM21 KO H9N2	WT H9N2	TRIM21 KO H9N2
	5.5	6.59	5.5	5.59
	5.118	6.429	5.69	5.5
	5.41	6.667	5.289	5.25
mean	5.343	6.562	5.493	5.447
std deviation	0.1997	0.1214	0.2006	0.1762
SEM	0.1153	0.07012	0.1158	0.1017

## Sheet: Fig 4I
Virus titers in supernatant TCID50/100μl (log10)
	24h		36h		48h		60h
	H9N2	rH9N2	H9N2	rH9N2	H9N2	rH9N2	H9N2	rH9N2
	5.25	5.5	5.25	5.75	5.667	6.429	6.1	6.5
	5.155	5.25	5.571	5.571	5.862	6.1	6.289	6.75
	5	5.5	5.5	5.9	6	6.25	6.429	6.8
mean	5.135	5.417	5.44	5.74	5.843	6.26	6.273	6.683
std deviation	0.1262	0.1443	0.1686	0.1647	0.1673	0.1647	0.1651	0.1607
SEM	0.07286	0.08333	0.09735	0.0951	0.0966	0.0951	0.09532	0.0928

## Sheet: Fig 4J
Virus titers in supernatant TCID50/100μl (log10)
	Vec. H9N2	TRIM21+/+ H9N2	Vec. rH9N2	TRIM21+/+ rH9N2
	5.333	4.2	6.2	6
	5.5	4.289	6.125	6.289
	5.429	4.5	6	6.125
mean	5.421	4.33	6.108	6.138
std deviation	0.08381	0.1541	0.101	0.1449
SEM	0.04839	0.08896	0.05833	0.08368

## Sheet: Fig 4K
Virus titers in supernatant TCID50/100μl (log10)
	WT H9N2	TRIM21 KO H9N2	WT rH9N2	TRIM21 KO rH9N2
	5.5	6.59	6	6
	5.2	6.2	6	5.9
	5.364	6.5	6.155	6.155
mean	5.355	6.43	6.052	6.018
std deviation	0.1502	0.2042	0.08949	0.1285
SEM	0.08673	0.1179	0.05167	0.07418

[truncated: 41 more sheets: Fig 5A, Fig 5D, Fig 5E, Fig 5H, Fig 5I, Fig 5J, Fig 6A, Fig 6D, Fig 6F, Fig 6G, Fig 6H, Fig 6J, Fig 6M, Fig 6O, Fig 6P, Fig 6Q, Fig 7F, S2B Fig, S2C Fig, S2D Fig …]
